# Supplementary material for: MiR-15b-5p Expression in the Peripheral Blood: A Potential Diagnostic Biomarker of Autism Spectrum Disorder
Source: Brain Sci. 2022 Dec 22;13(1):27. doi: 10.3390/brainsci13010027 (PMC9855964; doi:10.3390/brainsci13010027)
Supplement: Supplementary file 1 [file brainsci-13-00027-s001.zip]

Archive with 1 entries (1 files):
- brainsci-2105386-supplementary.pdf
